# Supplementary material for: Use and Quality of Blood Cultures for the Diagnosis of Bloodstream Infections: A Cross-Sectional Study in the Ho Teaching Hospital, Ghana, 2019–2021
Source: Int J Environ Res Public Health. 2023 Aug 23;20(17):6631. doi: 10.3390/ijerph20176631 (PMC10487590; doi:10.3390/ijerph20176631)
Supplement: Supplementary file 1 [file ijerph-20-06631-s001.zip]

Archive with 1 entries (1 files):
- ijerph-2471824-supplementary.pdf
